# Supplementary material for: Transcriptomic and Metabolomic Insights into Key Genes Involved in Kinsenoside Biosynthesis in Anoectochilus roxburghii
Source: Plants (Basel). 2025 Feb 24;14(5):688. doi: 10.3390/plants14050688 (PMC11902215; doi:10.3390/plants14050688)
Supplement: Supplementary file 1 [file plants-14-00688-s001.zip › Supplementary table.xlsx]

## Sheet: Table S1
Table S1 Primers for qPCR
Primer name	Primer sequence（5’-3’）
TRINITY_DN1249_c0_g1-F	TCACCAACACCTTCGCAT
TRINITY_DN1249_c0_g1-R	TCCCAAAGCAGAGGAACA
TRINITY_DN13053_c1_g1-F	TTCTTTGCCACCTCCGTA
TRINITY_DN13053_c1_g1-R	CATCGGTTCTTCTTGTCCA
TRINITY_DN14354_c0_g1-F	CTTGATGGCGGCTGTTAT
TRINITY_DN14354_c0_g1-R	TTCCTCCCTTCCTCACTCT
TRINITY_DN1669_c0_g1-F	CCCACCAATCTTCAGTTCC
TRINITY_DN1669_c0_g1-R	CATCCATTTGTAGCACTCGT
TRINITY_DN18403_c0_g1-F	AAGAAGACGAACCTCGCCT
TRINITY_DN18403_c0_g1-R	GGGAGAAGGGATAAGATGGA
TRINITY_DN3537_c0_g1-F	CGTTCCGTTGGATGATGT
TRINITY_DN3537_c0_g1-R	TCTGTGGCGAAGAAGTCTG
TRINITY_DN7824_c0_g1-F	CACCGACAGTTTCAAGGAT
TRINITY_DN7824_c0_g1-R	AATGATGCCAGCAGAACC
actin-F	TATGTGGGAGATGAAGCCC
actin-R	TCTGTTTGCCTTGGGATTG
TRINITY_DN14902_c0_g1-F	TTCCATCCAATCCTCTGC
TRINITY_DN14902_c0_g1-R	CAGTATCAAAGGTTTCTCAGCC
TRINITY_DN18640_c0_g1-F	TCTCCACGGCACACCAGTA
TRINITY_DN18640_c0_g1-R	CGACCGAAACTCCTTCTCC
TRINITY_DN54643_c0_g2-F	GATGCGGGTGATGATGCT
TRINITY_DN54643_c0_g2-R	TCGGGTCTGTCTTTGCCT
TRINITY_DN61294_c0_g1-F	GCAATAAGACTGGCTGTCACA
TRINITY_DN61294_c0_g1-R	ATGAACCCATTAGGCGGG
TRINITY_DN6138_c0_g1-F	GATGATGGTTGGAGATGTCC
TRINITY_DN6138_c0_g1-R	CAGTGTTGCTGCCTTCTGTT
TRINITY_DN6430_c0_g1-F	AAGACCTGAGCATCAAGGC
TRINITY_DN6430_c0_g1-R	AGGAGAGGAGAGGGAGAAGG
TRINITY_DN67565_c0_g1-F	CCTGATTGAACCCGAACTC
TRINITY_DN67565_c0_g1-R	GGGAAGAGACGGAGAGAAAGT
TRINITY_DN84509_c0_g1-F	CCTGATTGAACCCGAACTC
TRINITY_DN84509_c0_g1-R	GAAGAGACGGAGAGAAAGTGA
TRINITY_DN95805_c0_g1-F	CCTTGGACCTCTAACTGTTCG
TRINITY_DN95805_c0_g1-R	CCCTTTGGATGTCTTCTTGC

## Sheet: Table S2
Table S2 Transcriptome data quality statistics
Sample ID	Read number (Mb)	Base number (Gb)	GC content	Q30
J-16-1	2.75	8.23	0.4704	0.9638
J-16-2	2.04	6.1	0.4704	0.9357
J-16-3	2.25	6.71	0.4697	0.9532
J-21-1	2.22	6.64	0.4764	0.9618
J-21-2	2.15	6.44	0.4863	0.9584
J-21-3	2.06	6.15	0.4676	0.9569
J-43-1	2.1	6.27	0.4743	0.9507
J-43-2	3	8.95	0.4715	0.9283
J-43-3	2.04	6.11	0.4702	0.9381
